# Supplementary material for: Seedless fruit in Annona squamosa L. is monogenic and conferred by INO locus deletion in multiple accessions
Source: Plant Reprod. 2023 May 9;37(2):71–84. doi: 10.1007/s00497-023-00464-9 (PMC11180160; doi:10.1007/s00497-023-00464-9)
Supplement: Supplementary file 2 — Supplementary file2 (XLSX 20 KB) [file 497_2023_464_MOESM2_ESM.xlsx]

## Sheet: F2
ID Field	LMINO1/2	AsINODel	Phenotype	Ovule	Chr Check
1	1	1					> Red font: molecular analysis of seedless genotype
2	1	1					> 1 presence of the band
3	1	1					> 0 absence of the band
4	1	0					> phenotype = genotypes that already produced flowers and fruits and were characterized according Seedless or Fertile
5	0	1					> Ovule = phenotypes of ovules in flowers at or near anthesis
6	1	0					> Chr Check = number of chromosomes for which a lack of recombination is indicated by the comparison of genotype and phenotype
7	1	1	fertile		1		>yellow fill. plants without molecular evaluation
8	1	1
9	1	1	fertile		1
10	0	1
11	-	-
12	1	1
13	1	1
14	1	1
15	0	1
16	0	1
17	1	1	fertile	Wild-type	1
18	-	-	fertile	Wild-type
19	1	0
20	1	0
21	1	1	fertile	Wild-type	1
22	0	1		Mutante	2
23	1	1
24	1	1
25	1	0
26	1	1
27	0	1		Mutante	2
28	1	1		Wild-type	1
29	1	1		Wild-type	1
30	1	1
31	1	1	fertile	Wild-type	1
32	1	0
33	1	1
34	1	1
35	1	0	fertile
36	0	1		Mutante	2
37	1	0
38	1	1	fertile	Wild-type	1
39	1	0
40	1	0
41	1	0
42	1	0
43	1	0
44	1	1
45	1	1	fertile		1
46	1	1		Wild-type	1
47	1	0	fertile
48	1	1
49	1	0
50	-	-
51	1	1	fertile		1
52	1	1	fertile		1
53	0	1		Mutante	2
54	-	-		Wild-type
55	1	1	fertile	Wild-type	1
56	1	1		Wild-type	1
57	1	0
58	1	1
59	1	1	fertile	Wild-type	1
60	1	1	fertile	Wild-type	1
61	1	0
62	0	1
63	1	1
64	1	0
65	1	0
66	0	1
67	-	-
68	1	0
69	1	1
70	1	1
71	1	0	fertile	Wild-type
72	0	1		Mutante	2
73	1	0	fertile
74	1	1		Wild-type	1
75	1	-
76	1	1	fertile	Wild-type	1
77	1	1		Wild-type	1
78	1	0	fertile		1
79	-	-
80	1	1
81	1	1
82	0	1
83	1	0
84	1	0
85	1	1		Wild-type	1
86	0	1
87	1	1	fertile		1
88	1	1	fertile	Wild-type	1
89	1	1	fertile		1
90	0	1
91	0	1	seedless	Mutante	2
92	1	1
93	0	1
94	1	0
95	1	1		Wild-type	1
96	1	1		Wild-type	1
97	1	0	fertile
98	1	1
99	1	0
100	1	1
101	1	1
102	0	1
103	1	1
104	1	0
105	1	1	fertile	Wild-type	1
106	1	0
107	1	1	fertile		1
108	-	-
109	1	0
110	0	1	seedless		2
111	1	0	fertile
112	1	1		Wild-type	1
113	1	1	fertile	Wild-type	1
114	0	1		Mutante	2
115	1	1	fertile	Wild-type	1
116	1	1		Wild-type	1
117	1	1	fertile	Wild-type	1
118	1	1
119	0	1	seedless	Mutante	2
120	0	1
121	1	1	fertile		1
122	0	1	seedless	Mutante	2
123	1	0	fertile
124	-	-		Mutante
125	0	1	seedless	Mutante	2
126	-	-	fertile
127	-	-
128	-	-		Mutante
129	0	1		Mutante	2
130	-	-		Wild-type
131	-	-
132	0	1		Mutante	2
133	-	-		Mutante
134	1	1	fertile		1
135	1	1	fertile		1
136	-	-		Wild-type
137	0	1		Mutante	2
138	-	-		Wild-type
139	-	-		Wild-type
140	1	1
141	1	0
142	1	0
143	1	1	fertile	Wild-type	1
144	0	1		Mutante	2
145	0	1		Mutante	2
146	1	0
147	0	1	seedless	Mutante	2
148	0	1
149	0	1
150	0	1		Mutante	2
					73

## Sheet: Bordadura (F2)
ID Field	LMINO1/2	AsINODel	Phenotype	Ovule	Chr Check
B.1	-	-		Mutante
B.2	0	1	seedless	Mutante	2			> Red: molecular analysis of seedless genotype
B.3	-	-	seedless					> 1 presence of the band
B.4	-	-	fertile					> 0 absence of the band
B.5	1	0						> phenotype = genotypes that already produced flowers and fruits and were characterized according Seedless or Fertile
B.6	1	1		Wild-type	1			> Ovule = phenotypes of ovules in flowers at or near anthesis
B.7	1	0						> Chr Check = number of chromosomes for which a lack of recombination is indicated by the comparison of genotype and phenotype
B.8	1	1	fertile		1
B.9	-	-		Wild-type
B.10	1	1
B.11	1	1
B.12	-	-	fertile
B.13	1	1	fertile		1
B.14	1	0
B.15	1	1	fertile
B.16	-	-		Mutante
B.17	-	-
B.18	-	-
B.19	0	1
B.20	-	-
B.21	1	0	fertile
B.22	-	-
B.23	-	-	fertile
B.24	-	-
B.25	1	0	fertile
B.26	1	0	fertile
B.27	-	-
B.28	0	1	seedless	Mutante	2
B.29	1	1		Wild-type	1
B.30	-	-	fertile	Wild-type
B.31	1	1
B.32	-	-
B.33	1	1
B.34	1	0
B.35	1	1	fertile		1
B.36	1	1		Wild-type	1
B.37	0	1	seedless		2
B.38	-	-		Wild-type
B.39	-	-	fertile
B.40	-	-	fertile	Wild-type
B.41	-	-		Wild-type
B.42	1	1
B.43	-	-		Wild-type
B.44	-	-
B.45	1	1
B.46	-	-
B.47	-	-		Mutante
B.48	1	1		Wild-type	1
					13

## Sheet: BC M2
ID Field	LMINO1/2	AsINODel	Phenotype	Ovule
1	1	1
2	1	0
3	1	0
4	1	0	fertile
5	1	1
6	1	0
7	-	-		Wild-type
8	-	-
9	1	0
10	1	0
11	1	1
12	1	0	fertile
13	1	1	fertile
14	1	1	fertile	Wild-type
15	1	0
16	-	-		Wild-type
17	-	-
18	-	-	fertile
19	-	-
20	-	-	fertile
21	1	0	fertile
22	-	-
23	-	-		Wild-type
24	-	-
25	-	-
26	1	1
27	1	0
28	1	1		Wild-type
29	-	-
30	1	1	fertile	Wild-type
31	1	1	fertile
32	-	-
33	1	0
34	1	1
35	1	1
36	-	-
37	1	0
38	1	1
39	1	1
40	-	-
41	-	-	fertile	Wild-type
42	-	-
43	-	-
44	1	0	fertile
45	1	1
46	1	1	fertile
47	1	1
48	1	1

## Sheet: BC Bs
ID Field	LMINO1/2	AsINODel	Phenotype	Ovule	Chr Check
1	1	1	fertile	Wild-type	1
2	0	1	seedless	Mutante	1
3	0	1		Mutante	1
4	0	1	seedless	Mutante	1
5	1	1
6	1	1	fertile	Wild-type	1
7	1	1		Wild-type	1
8	1	1		Wild-type	1
9	0	1
10	1	1	fertile	Wild-type	1
11	1	1	fertile
12	0	1		Mutante	1
13	0	1		Mutante	1
14	1	1
15	1	1		Wild-type	1
16	0	1	seedless	Mutante	1
17	0	1		Mutante	1
18	1	1		Wild-type	1
19	1	1
20	0	1		Mutante	1
21	0	1
22	1	1	fertile		1
23	0	1	seedless		1
24	1	1	fertile		1
25	0	1
26	0	1	seedless	Mutante	1
27	1	1
28	1	1
29	0	1
30	1	1		Wild-type	1
31	0	1		Mutante	1
32	1	1		Wild-type	1
33	0	1		Mutante	1
34	1	1
35	1	1
36	0	1
37	0	1		Mutante	1
38	0	1
39	1	1	fertile		1
40	0	1
41	1	1
42	0	1		Mutante	1
43	0	1	seedless	Mutante	1
44	1	1
45	1	1
46	0	1
47	1	1	fertile	Wild-type	1
48	0	1
					28

## Sheet: Chi2
					Two tailed Chi square test
			Observed	Expected	Chi2	Probability
		4 cM	114	109.44	4.75	0.0293				3.99
			0	4.56
		3.5 cM	114	110.01	4.135	0.042
			0	3.99
		3 cM	114	110.58	3.526	0.0604
			0	3.42
		2 cM	114	111.72	2.327	0.1272
			0	2.28
	Dataset	F2	Bordadura	BC Bs	Total
	Informative Heterozygotes	37	7	13
	Informative Mutants	18	3	15
	Informative Chromosomes	73	13	28	114
